# Supplementary material for: ﻿Mallomonas imperatoria (Chrysophyceae, Synurales)—a new taxon from the tropics
Source: PhytoKeys. 2026 Jan 7;269:43–58. doi: 10.3897/phytokeys.269.179287 (PMC12809162; doi:10.3897/phytokeys.269.179287)
Supplement: XML Treatment for Mallomonas imperatoria [file phytokeys.269.179287-treatment1.xml]

<!DOCTYPE tp:taxon-treatment
  PUBLIC "-//TaxonX//DTD Taxonomic Treatment Publishing DTD v0 20100105//EN" "tax-treatment-NSO.dtd">
<tp:taxon-treatment xmlns:tp="http://www.plazi.org/taxpub"><tp:treatment-meta><kwd-group><label>Taxon classification</label><kwd>
              <named-content content-type="kingdom">Plantae</named-content>
            </kwd><kwd>
              <named-content content-type="order">Synurales</named-content>
            </kwd><kwd>
              <named-content content-type="family">Mallomonadaceae</named-content>
            </kwd></kwd-group><mixed-citation publication-type="journal"><person-group><name><surname>Gusev</surname><given-names>Evgeniy S.</given-names></name><name><surname>Martynenko</surname><given-names>Nikita A.</given-names></name><name><surname>Sterlyagova</surname><given-names>Irina N.</given-names></name><name><surname>Khatsaeva</surname><given-names>Raisa M.</given-names></name><name><surname>Tran</surname><given-names>Hoan</given-names></name><name><surname>Efeykin</surname><given-names>Boris D.</given-names></name><name><surname>Ignatenko</surname><given-names>Marina E.</given-names></name></person-group><article-title>﻿<italic><tp:taxon-name><tp:taxon-name-part taxon-name-part-type="genus" reg="Mallomonas">Mallomonas</tp:taxon-name-part> <tp:taxon-name-part taxon-name-part-type="species" reg="imperatoria">imperatoria</tp:taxon-name-part></tp:taxon-name></italic> (<tp:taxon-name><tp:taxon-name-part taxon-name-part-type="class">Chrysophyceae</tp:taxon-name-part></tp:taxon-name>, <tp:taxon-name><tp:taxon-name-part taxon-name-part-type="order">Synurales</tp:taxon-name-part></tp:taxon-name>)—a new taxon from the tropics</article-title><source>PhytoKeys</source><day>07</day><month>01</month><year>2026</year><volume>269</volume><fpage>43</fpage><lpage>58</lpage><pub-id pub-id-type="doi">10.3897/phytokeys.269.179287</pub-id></mixed-citation></tp:treatment-meta><tp:nomenclature><label>﻿</label><tp:taxon-name><object-id xmlns:xlink="http://www.w3.org/1999/xlink" content-type="arpha" xlink:type="simple">1DF70EC9-D7A2-505C-A3F4-D9E959C790F8</object-id>
            <tp:taxon-name-part taxon-name-part-type="genus" reg="Mallomonas">Mallomonas</tp:taxon-name-part>
            <tp:taxon-name-part taxon-name-part-type="species" reg="imperatoria">imperatoria</tp:taxon-name-part>
          </tp:taxon-name><tp:taxon-authority>E.S. Gusev, Martynenko, Sterlyagova &amp; Ignatenko</tp:taxon-authority><tp:taxon-status xmlns:xlink="http://www.w3.org/1999/xlink" xlink:type="simple">sp. nov.</tp:taxon-status><xref ref-type="fig" rid="F3">Figs 3</xref><xref ref-type="fig" rid="F4">, 4</xref><xref ref-type="fig" rid="F5">, 5</xref></tp:nomenclature><tp:treatment-sec sec-type="description" id="SECID0EVIAG"><title>Description.</title><p>Cells are elongated, cylindrical to ellipsoidal, 12.6–18.0 × 9.5–12.4 µm, covered with different scale types: body and terminal scales. All scales are thick, with an internal reticulation of closely spaced meshes and an external cover of papillae. Body scales are rhomboidal, slightly asymmetrical, 4.7–5.8 × 2.9–4.0 µm. The posterior rim is wide, encircling approximately half of the scale’s perimeter. The posterior flange is narrow. The shield is thick and raised above the flanges, covered with densely arranged papillae. The papillae are bipartite, consisting of a broad rounded base with a conical, short spine-like structure at the top. One side of the shield (the left) bears a developed rib, while the other side (the right) has a large, rounded depression. The part of the shield adjacent to this large depression lacks papillae. The anterior flange is narrow and smooth. The putative anterior scales are broadly ovate, asymmetrical, 4.6–5.0 × 3.2–3.4 µm, with a wide, rounded, or oval elevation in the distal part. This elevation is covered with papillae. On the shield, the papillae are displaced towards one edge. A large depression is present in the central part of the scale. The putative posterior scales are broadly ovate, 3.4–4.4 × 2.5–3.1 µm, with a prominent ridge of varying degrees of development located in the central part. Papillae cover the apical part of the ridge but are absent from the lateral walls. The scale surface surrounding the ridge is covered with papillae. Stomatocysts are unknown.</p></tp:treatment-sec><tp:treatment-sec sec-type="material" id="SECID0E1IAG"><title>Type.</title><p>Vietnam • Sandpit, Cam Ranh Peninsula, Khanh Hoa Province; <named-content xmlns:xlink="http://www.w3.org/1999/xlink" content-type="dwc:verbatimCoordinates" xlink:type="simple"><named-content content-type="geo-json" specific-use="{&#34;type&#34;:&#34;Point&#34;,&#34;coordinates&#34;:[109.182950,12.082117]}" id="NCID0EDJAG" xlink:type="simple">12°04.927'N, 109°10.977'E</named-content></named-content>; 25 June 2012; E.S. Gusev leg. Holotype. Portion of a single gathering of cells on <abbrev xmlns:xlink="http://www.w3.org/1999/xlink" xlink:title="scanning electron microscopy" id="ABBRID0EIJAG" xlink:type="simple">SEM</abbrev> stub 74_I_1, deposited at the Herbarium of the Steppe Institute of the Ural Branch of the Russian Academy of Sciences, Orenburg (ORIS). Fig. 3С is a representative scale from the type specimen.</p><fig id="F3" position="float" orientation="portrait"><object-id xmlns:xlink="http://www.w3.org/1999/xlink" content-type="doi" xlink:type="simple">10.3897/phytokeys.269.179287.figure3</object-id><object-id xmlns:xlink="http://www.w3.org/1999/xlink" content-type="arpha" xlink:type="simple">D406C1C1-F005-5BA6-BE30-9078F19A5828</object-id><label>Figure 3.</label><caption><p><italic><tp:taxon-name><tp:taxon-name-part taxon-name-part-type="genus" reg="Mallomonas">Mallomonas</tp:taxon-name-part> <tp:taxon-name-part taxon-name-part-type="species" reg="imperatoria">imperatoria</tp:taxon-name-part></tp:taxon-name></italic> sp. nov. (authentic culture VN814). <bold>A–G.</bold> Surface view of the body scales, <abbrev xmlns:xlink="http://www.w3.org/1999/xlink" xlink:title="scanning electron microscopy" id="ABBRID0EBKAG" xlink:type="simple">SEM</abbrev>; <bold>H.</bold> Undersurface view of the body scale, <abbrev xmlns:xlink="http://www.w3.org/1999/xlink" xlink:title="scanning electron microscopy" id="ABBRID0EHKAG" xlink:type="simple">SEM</abbrev>. Scale bars: 2 µm (<bold>A, D, E, H</bold>); 1 µm (<bold>B, C, F, G</bold>).</p></caption><graphic xmlns:xlink="http://www.w3.org/1999/xlink" xlink:href="phytokeys-269-043_article-179287__-g003.jpg" position="float" orientation="portrait" xlink:type="simple" id="oo_1506816.jpg"><uri content-type="original_file" xlink:type="simple">https://binary.pensoft.net/fig/1506816</uri></graphic></fig></tp:treatment-sec><tp:treatment-sec sec-type="GenBank accession numbers for the reference culture (VN814)" id="SECID0EUKAG"><title>GenBank accession numbers for the reference culture (VN814).</title><p><ext-link xmlns:xlink="http://www.w3.org/1999/xlink" ext-link-type="gen" xlink:href="PX698440" xlink:type="simple">PX698440</ext-link> (nuclear SSU+ITS rDNA) and <ext-link xmlns:xlink="http://www.w3.org/1999/xlink" ext-link-type="gen" xlink:href="PX703656" xlink:type="simple">PX703656</ext-link> (<italic>rbc</italic>L cpDNA).</p></tp:treatment-sec><tp:treatment-sec sec-type="etymology" id="SECID0EGLAG"><title>Etymology.</title><p>The epithet “imperatoria” means “imperial”, referring to the distinctive crown-shaped ridge on the terminal scales.</p></tp:treatment-sec><tp:treatment-sec sec-type="distribution" id="SECID0EVLAG"><title>Distribution and ecology.</title><p>In addition to the type locality, this species has been observed in 21 more localities in Vietnam (Tables <xref ref-type="table" rid="T1">1</xref>, <xref ref-type="table" rid="T2">2</xref>). <italic><tp:taxon-name><tp:taxon-name-part taxon-name-part-type="genus" reg="Mallomonas">Mallomonas</tp:taxon-name-part> <tp:taxon-name-part taxon-name-part-type="species" reg="imperatoria">imperatoria</tp:taxon-name-part></tp:taxon-name></italic> sp. nov. was found at quite wide ranges of environmental parameters: pH from 5.5 to 7.8, specific conductance from 6 to 100 µS cm<sup>-1</sup>, and temperature 25–37 °C, but it tends to prefer acidic conditions with low mineralized waters (Tables <xref ref-type="table" rid="T1">1</xref>, <xref ref-type="table" rid="T2">2</xref>).</p><fig id="F4" position="float" orientation="portrait"><object-id xmlns:xlink="http://www.w3.org/1999/xlink" content-type="doi" xlink:type="simple">10.3897/phytokeys.269.179287.figure4</object-id><object-id xmlns:xlink="http://www.w3.org/1999/xlink" content-type="arpha" xlink:type="simple">F04C8C56-2395-5D1E-844E-48BEE72085ED</object-id><label>Figure 4.</label><caption><p><italic><tp:taxon-name><tp:taxon-name-part taxon-name-part-type="genus" reg="Mallomonas">Mallomonas</tp:taxon-name-part> <tp:taxon-name-part taxon-name-part-type="species" reg="imperatoria">imperatoria</tp:taxon-name-part></tp:taxon-name></italic> sp. nov. (samples from Vietnam). <bold>A–D.</bold> Surface view of the body scales, <abbrev xmlns:xlink="http://www.w3.org/1999/xlink" xlink:title="scanning electron microscopy" id="ABBRID0ENNAG" xlink:type="simple">SEM</abbrev>; <bold>E.</bold> Undersurface view of the body scale, <abbrev xmlns:xlink="http://www.w3.org/1999/xlink" xlink:title="scanning electron microscopy" id="ABBRID0ETNAG" xlink:type="simple">SEM</abbrev>; <bold>F.</bold> Terminal scale with a developing ridge, <abbrev xmlns:xlink="http://www.w3.org/1999/xlink" xlink:title="scanning electron microscopy" id="ABBRID0EZNAG" xlink:type="simple">SEM</abbrev>; <bold>G, H.</bold> Body scales, <abbrev xmlns:xlink="http://www.w3.org/1999/xlink" xlink:title="transmission electron microscope" id="ABBRID0E6NAG" xlink:type="simple">TEM</abbrev>. Scale bars: 2 µm (<bold>A, B, E, G, H</bold>); 1 µm (<bold>C, D, F</bold>).</p></caption><graphic xmlns:xlink="http://www.w3.org/1999/xlink" xlink:href="phytokeys-269-043_article-179287__-g004.jpg" position="float" orientation="portrait" xlink:type="simple" id="oo_1506817.jpg"><uri content-type="original_file" xlink:type="simple">https://binary.pensoft.net/fig/1506817</uri></graphic></fig><fig id="F5" position="float" orientation="portrait"><object-id xmlns:xlink="http://www.w3.org/1999/xlink" content-type="doi" xlink:type="simple">10.3897/phytokeys.269.179287.figure5</object-id><object-id xmlns:xlink="http://www.w3.org/1999/xlink" content-type="arpha" xlink:type="simple">37BEE7BE-0112-5597-9D22-D52A13A9DD92</object-id><label>Figure 5.</label><caption><p><italic><tp:taxon-name><tp:taxon-name-part taxon-name-part-type="genus" reg="Mallomonas">Mallomonas</tp:taxon-name-part> <tp:taxon-name-part taxon-name-part-type="species" reg="imperatoria">imperatoria</tp:taxon-name-part></tp:taxon-name></italic> sp. nov. (samples from Vietnam). <bold>A–D.</bold> Whole cells, <abbrev xmlns:xlink="http://www.w3.org/1999/xlink" xlink:title="scanning electron microscopy" id="ABBRID0EBPAG" xlink:type="simple">SEM</abbrev>; <bold>E.</bold> Enlarged fragment of the posterior part of the cell with the terminal scales bearing a prominent ridge, <abbrev xmlns:xlink="http://www.w3.org/1999/xlink" xlink:title="scanning electron microscopy" id="ABBRID0EHPAG" xlink:type="simple">SEM</abbrev>. Scale bars: 5 µm (<bold>A, B, D</bold>); 2 µm (<bold>C, E</bold>).</p></caption><graphic xmlns:xlink="http://www.w3.org/1999/xlink" xlink:href="phytokeys-269-043_article-179287__-g005.jpg" position="float" orientation="portrait" xlink:type="simple" id="oo_1506818.jpg"><uri content-type="original_file" xlink:type="simple">https://binary.pensoft.net/fig/1506818</uri></graphic></fig></tp:treatment-sec><tp:treatment-sec sec-type="Mallomonas imperatoria sp. nov. (OTU1 nucleotide sequence, V9 SSU-ITS1 rDNA)" id="SECID0EUPAG"><title><italic><tp:taxon-name><tp:taxon-name-part taxon-name-part-type="genus" reg="Mallomonas">Mallomonas</tp:taxon-name-part> <tp:taxon-name-part taxon-name-part-type="species" reg="imperatoria">imperatoria</tp:taxon-name-part></tp:taxon-name></italic> sp. nov. (OTU1 nucleotide sequence, V9 SSU-ITS1 rDNA).</title><p>GCACCTACCGATTGAATGATTCGGTGAAAATTCCGGACTGTGGCTCGGTTGCTTTCGGGCGACTT
          	TGCTGTAGGAAGTTATTTAAACCTCATCATTTAGAGGAAGGTGAAGTCGTAACAAGGTTTCCGTAG
          	GTGAACCTGCGGAAGGATCATTACCACAACATCAACCACATTGATATCAACATATCATGCTGGTCC
          	GATTAGCGCAATATAAAATTTAGTTTCTTCCGAAACTTTATTTTACTCCACAAGGATGTGGTATTC
          	TGTTTGAGTGATTTTGGAGATCTCTAATCTCTCCAAACAAGGAGAGACATATGAAATTTCTAAACA
          	CTTTCAGCAACGGATGTCTTGGCTCCCA.</p></tp:treatment-sec><tp:treatment-sec><!--Section generated to contain objects referenced in tp:taxon-treatment.--><table-wrap id="T1" position="float" orientation="portrait"><label>Table 1.</label><caption><p>List of studied cultures with information about localities in Vietnam and environmental parameters: Cond.—specific conductance (µS cm<sup>−1</sup>); T—temperature (°C); SSU + ITS and <italic>rbcL</italic>—GenBank accession numbers.</p></caption><table id="TID0EW5AG" rules="all"><tbody><tr><th rowspan="1" colspan="1" style="color: #231f20">Culture</th><th rowspan="1" colspan="1" style="color: #231f20">Locality</th><th rowspan="1" colspan="1" style="color: #231f20">GPS</th><th rowspan="1" colspan="1" style="color: #231f20">pH</th><th rowspan="1" colspan="1" style="color: #231f20">Cond.</th><th rowspan="1" colspan="1" style="color: #231f20">T</th><th rowspan="1" colspan="1" style="color: #231f20">SSU+ITS</th><th rowspan="1" colspan="1" style="color: #231f20"><italic>rbc</italic>L</th></tr><tr><td rowspan="1" colspan="8" style="color: #231f20"><bold>Khanh Hoa Provinc</bold>e</td></tr><tr><td rowspan="1" colspan="1" style="color: #231f20">VN814</td><td rowspan="1" colspan="1" style="color: #231f20">Sandpit 1 in Cam Ranh Peninsula</td><td rowspan="1" colspan="1" style="color: #231f20">
                <named-content xmlns:xlink="http://www.w3.org/1999/xlink" content-type="dwc:verbatimCoordinates" xlink:type="simple">
                  <named-content content-type="geo-json" specific-use="{&#34;type&#34;:&#34;Point&#34;,&#34;coordinates&#34;:[109.182950,12.082117]}" id="NCID0EULAC" xlink:type="simple">12°04.927'N, 109°10.977'E</named-content>
                </named-content>
              </td><td rowspan="1" colspan="1" style="color: #231f20">5.5</td><td rowspan="1" colspan="1" style="color: #231f20">53</td><td rowspan="1" colspan="1" style="color: #231f20">34</td><td rowspan="1" colspan="1" style="color: #005b31">
                <ext-link xmlns:xlink="http://www.w3.org/1999/xlink" ext-link-type="gen" xlink:href="PX698440" xlink:type="simple">PX698440</ext-link>
              </td><td rowspan="1" colspan="1" style="color: #005b31">
                <ext-link xmlns:xlink="http://www.w3.org/1999/xlink" ext-link-type="gen" xlink:href="PX703656" xlink:type="simple">PX703656</ext-link>
              </td></tr><tr><td rowspan="1" colspan="1" style="color: #231f20">VN816</td><td rowspan="1" colspan="1" style="color: #231f20">Sandpit 2 in Cam Ranh Peninsula</td><td rowspan="1" colspan="1" style="color: #231f20">
                <named-content xmlns:xlink="http://www.w3.org/1999/xlink" content-type="dwc:verbatimCoordinates" xlink:type="simple">
                  <named-content content-type="geo-json" specific-use="{&#34;type&#34;:&#34;Point&#34;,&#34;coordinates&#34;:[109.183833,12.080050]}" id="NCID0EKNAC" xlink:type="simple">12°4.803'N, 109°11.030'E</named-content>
                </named-content>
              </td><td rowspan="1" colspan="1" style="color: #231f20">5.6</td><td rowspan="1" colspan="1" style="color: #231f20">40</td><td rowspan="1" colspan="1" style="color: #231f20">36</td><td rowspan="1" colspan="1" style="color: #005b31">
                <ext-link xmlns:xlink="http://www.w3.org/1999/xlink" ext-link-type="gen" xlink:href="PX698441" xlink:type="simple">PX698441</ext-link>
              </td><td rowspan="1" colspan="1" style="color: #005b31">
                <ext-link xmlns:xlink="http://www.w3.org/1999/xlink" ext-link-type="gen" xlink:href="PX703657" xlink:type="simple">PX703657</ext-link>
              </td></tr><tr><td rowspan="1" colspan="1" style="color: #231f20">VN823</td><td rowspan="1" colspan="1" style="color: #231f20">Sandpit 3 in Cam Ranh Peninsula</td><td rowspan="1" colspan="1" style="color: #231f20">
                <named-content xmlns:xlink="http://www.w3.org/1999/xlink" content-type="dwc:verbatimCoordinates" xlink:type="simple">
                  <named-content content-type="geo-json" specific-use="{&#34;type&#34;:&#34;Point&#34;,&#34;coordinates&#34;:[109.182250,12.084000]}" id="NCID0EAPAC" xlink:type="simple">12°05.040'N, 109°10.935'E</named-content>
                </named-content>
              </td><td rowspan="1" colspan="1" style="color: #231f20">5.5</td><td rowspan="1" colspan="1" style="color: #231f20">54</td><td rowspan="1" colspan="1" style="color: #231f20">33</td><td rowspan="1" colspan="1" style="color: #005b31">
                <ext-link xmlns:xlink="http://www.w3.org/1999/xlink" ext-link-type="gen" xlink:href="PX698442" xlink:type="simple">PX698442</ext-link>
              </td><td rowspan="1" colspan="1" style="color: #005b31">
                <ext-link xmlns:xlink="http://www.w3.org/1999/xlink" ext-link-type="gen" xlink:href="PX703658" xlink:type="simple">PX703658</ext-link>
              </td></tr><tr><td rowspan="1" colspan="8" style="color: #231f20">
                <bold>Dong Nai Province</bold>
              </td></tr><tr><td rowspan="1" colspan="1" style="color: #231f20">E4/22</td><td rowspan="1" colspan="1" style="color: #231f20">Old irrigation pond in Cat Tien National Park</td><td rowspan="1" colspan="1" style="color: #231f20">
                <named-content xmlns:xlink="http://www.w3.org/1999/xlink" content-type="dwc:verbatimCoordinates" xlink:type="simple">
                  <named-content content-type="geo-json" specific-use="{&#34;type&#34;:&#34;Point&#34;,&#34;coordinates&#34;:[107.406467,11.406767]}" id="NCID0E6AAE" xlink:type="simple">11°24.406'N, 107°24.388'E</named-content>
                </named-content>
              </td><td rowspan="1" colspan="1" style="color: #231f20">6.4</td><td rowspan="1" colspan="1" style="color: #231f20">43</td><td rowspan="1" colspan="1" style="color: #231f20">32</td><td rowspan="1" colspan="1" style="color: #005b31">
                <ext-link xmlns:xlink="http://www.w3.org/1999/xlink" ext-link-type="gen" xlink:href="PX698443" xlink:type="simple">PX698443</ext-link>
              </td><td rowspan="1" colspan="1" style="color: #005b31">
                <ext-link xmlns:xlink="http://www.w3.org/1999/xlink" ext-link-type="gen" xlink:href="PX703659" xlink:type="simple">PX703659</ext-link>
              </td></tr></tbody></table></table-wrap><table-wrap id="T2" position="float" orientation="portrait"><label>Table 2.</label><caption><p>Basic characteristics of the localities (samples for morphological analysis and metabarcoding): No.—number of a sample; GPS—coordinates; Cond.—specific conductance (µS cm<sup>−1</sup>); T—temperature (°C); Chl <italic>a</italic>—chlorophyll <italic>a</italic> (µg l<sup>−1</sup>); n/a—data not available; *—metabarcoding data.</p></caption><table id="TID0EMIBG" rules="all"><tbody><tr><th rowspan="1" colspan="1" style="color: #231f20">No.</th><th rowspan="1" colspan="1" style="color: #231f20">Locality</th><th rowspan="1" colspan="1" style="color: #231f20">GPS</th><th rowspan="1" colspan="1" style="color: #231f20">pH</th><th rowspan="1" colspan="1" style="color: #231f20">Cond</th><th rowspan="1" colspan="1" style="color: #231f20">T</th><th rowspan="1" colspan="1" style="color: #231f20">Chl <italic>a</italic></th></tr><tr><td rowspan="1" colspan="7" style="color: #231f20">
                <bold>Gia Lai Province</bold>
              </td></tr><tr><td rowspan="1" colspan="1" style="color: #231f20">1</td><td rowspan="1" colspan="1" style="color: #231f20">Sandpit</td><td rowspan="1" colspan="1" style="color: #231f20">
                <named-content xmlns:xlink="http://www.w3.org/1999/xlink" content-type="dwc:verbatimCoordinates" xlink:type="simple">
                  <named-content content-type="geo-json" specific-use="{&#34;type&#34;:&#34;Point&#34;,&#34;coordinates&#34;:[109.274933,13.837050]}" id="NCID0EREAE" xlink:type="simple">13°50.223'N, 109°16.496'E</named-content>
                </named-content>
              </td><td rowspan="1" colspan="1" style="color: #231f20">5.8</td><td rowspan="1" colspan="1" style="color: #231f20">76</td><td rowspan="1" colspan="1" style="color: #231f20">33</td><td rowspan="1" colspan="1" style="color: #231f20">13</td></tr><tr><td rowspan="1" colspan="1" style="color: #231f20">2</td><td rowspan="1" colspan="1" style="color: #231f20">Reservoir Ho Giang</td><td rowspan="1" colspan="1" style="color: #231f20">
                <named-content xmlns:xlink="http://www.w3.org/1999/xlink" content-type="dwc:verbatimCoordinates" xlink:type="simple">
                  <named-content content-type="geo-json" specific-use="{&#34;type&#34;:&#34;Point&#34;,&#34;coordinates&#34;:[108.996267,14.574400]}" id="NCID0EXFAE" xlink:type="simple">14°34.464'N, 108°59.776'E</named-content>
                </named-content>
              </td><td rowspan="1" colspan="1" style="color: #231f20">6.3</td><td rowspan="1" colspan="1" style="color: #231f20">62</td><td rowspan="1" colspan="1" style="color: #231f20">35</td><td rowspan="1" colspan="1" style="color: #231f20">35</td></tr><tr><td rowspan="1" colspan="1" style="color: #231f20">3</td><td rowspan="1" colspan="1" style="color: #231f20">Unnamed lake</td><td rowspan="1" colspan="1" style="color: #231f20">
                <named-content xmlns:xlink="http://www.w3.org/1999/xlink" content-type="dwc:verbatimCoordinates" xlink:type="simple">
                  <named-content content-type="geo-json" specific-use="{&#34;type&#34;:&#34;Point&#34;,&#34;coordinates&#34;:[109.217100,14.066250]}" id="NCID0E4GAE" xlink:type="simple">14°03.975'N, 109°13.026'E</named-content>
                </named-content>
              </td><td rowspan="1" colspan="1" style="color: #231f20">6.5</td><td rowspan="1" colspan="1" style="color: #231f20">83</td><td rowspan="1" colspan="1" style="color: #231f20">33</td><td rowspan="1" colspan="1" style="color: #231f20">7</td></tr><tr><td rowspan="1" colspan="7" style="color: #231f20">
                <bold>Khanh Hoa Province</bold>
              </td></tr><tr><td rowspan="1" colspan="1" style="color: #231f20">4</td><td rowspan="1" colspan="1" style="color: #231f20">Freshwater pool on the seashore in Cam Ranh Peninsula</td><td rowspan="1" colspan="1" style="color: #231f20">
                <named-content xmlns:xlink="http://www.w3.org/1999/xlink" content-type="dwc:verbatimCoordinates" xlink:type="simple">
                  <named-content content-type="geo-json" specific-use="{&#34;type&#34;:&#34;Point&#34;,&#34;coordinates&#34;:[109.202817,12.036933]}" id="NCID0ELIAE" xlink:type="simple">12°2.216'N, 109°12.169'E</named-content>
                </named-content>
              </td><td rowspan="1" colspan="1" style="color: #231f20">5.5</td><td rowspan="1" colspan="1" style="color: #231f20">87</td><td rowspan="1" colspan="1" style="color: #231f20">29</td><td rowspan="1" colspan="1" style="color: #231f20">n/a</td></tr><tr><td rowspan="1" colspan="1" style="color: #231f20">5</td><td rowspan="1" colspan="1" style="color: #231f20">Sandpit 4 in Cam Ranh Peninsula</td><td rowspan="1" colspan="1" style="color: #231f20">
                <named-content xmlns:xlink="http://www.w3.org/1999/xlink" content-type="dwc:verbatimCoordinates" xlink:type="simple">
                  <named-content content-type="geo-json" specific-use="{&#34;type&#34;:&#34;Point&#34;,&#34;coordinates&#34;:[109.189633,12.078483]}" id="NCID0ERJAE" xlink:type="simple">12°04.709'N, 109°11.378'E</named-content>
                </named-content>
              </td><td rowspan="1" colspan="1" style="color: #231f20">6.5</td><td rowspan="1" colspan="1" style="color: #231f20">59</td><td rowspan="1" colspan="1" style="color: #231f20">35</td><td rowspan="1" colspan="1" style="color: #231f20">n/a</td></tr><tr><td rowspan="1" colspan="1" style="color: #231f20">6</td><td rowspan="1" colspan="1" style="color: #231f20">Pond</td><td rowspan="1" colspan="1" style="color: #231f20">
                <named-content xmlns:xlink="http://www.w3.org/1999/xlink" content-type="dwc:verbatimCoordinates" xlink:type="simple">
                  <named-content content-type="geo-json" specific-use="{&#34;type&#34;:&#34;Point&#34;,&#34;coordinates&#34;:[109.110733,12.628767]}" id="NCID0EXKAE" xlink:type="simple">12°37.726'N, 109°06.644'E</named-content>
                </named-content>
              </td><td rowspan="1" colspan="1" style="color: #231f20">6.3</td><td rowspan="1" colspan="1" style="color: #231f20">54</td><td rowspan="1" colspan="1" style="color: #231f20">31</td><td rowspan="1" colspan="1" style="color: #231f20">n/a</td></tr><tr><td rowspan="1" colspan="1" style="color: #231f20">7</td><td rowspan="1" colspan="1" style="color: #231f20">Reservoir Lien Sang</td><td rowspan="1" colspan="1" style="color: #231f20">
                <named-content xmlns:xlink="http://www.w3.org/1999/xlink" content-type="dwc:verbatimCoordinates" xlink:type="simple">
                  <named-content content-type="geo-json" specific-use="{&#34;type&#34;:&#34;Point&#34;,&#34;coordinates&#34;:[108.822883,12.267483]}" id="NCID0E4LAE" xlink:type="simple">12°16.049'N, 108°49.373'E</named-content>
                </named-content>
              </td><td rowspan="1" colspan="1" style="color: #231f20">7.5</td><td rowspan="1" colspan="1" style="color: #231f20">100</td><td rowspan="1" colspan="1" style="color: #231f20">29</td><td rowspan="1" colspan="1" style="color: #231f20">23</td></tr><tr><td rowspan="1" colspan="7" style="color: #231f20">
                <bold>Lam Dong Province</bold>
              </td></tr><tr><td rowspan="1" colspan="1" style="color: #231f20">8</td><td rowspan="1" colspan="1" style="color: #231f20">Hồ Nam Phượng (reservoir)</td><td rowspan="1" colspan="1" style="color: #231f20">
                <named-content xmlns:xlink="http://www.w3.org/1999/xlink" content-type="dwc:verbatimCoordinates" xlink:type="simple">
                  <named-content content-type="geo-json" specific-use="{&#34;type&#34;:&#34;Point&#34;,&#34;coordinates&#34;:[107.821350,11.559100]}" id="NCID0ELNAE" xlink:type="simple">11°33.546'N, 107°49.281'E</named-content>
                </named-content>
              </td><td rowspan="1" colspan="1" style="color: #231f20">6.9</td><td rowspan="1" colspan="1" style="color: #231f20">18</td><td rowspan="1" colspan="1" style="color: #231f20">25</td><td rowspan="1" colspan="1" style="color: #231f20">12</td></tr><tr><td rowspan="1" colspan="1" style="color: #231f20">9</td><td rowspan="1" colspan="1" style="color: #231f20">Da Kha Reservoir*</td><td rowspan="1" colspan="1" style="color: #231f20">
                <named-content xmlns:xlink="http://www.w3.org/1999/xlink" content-type="dwc:verbatimCoordinates" xlink:type="simple">
                  <named-content content-type="geo-json" specific-use="{&#34;type&#34;:&#34;Point&#34;,&#34;coordinates&#34;:[108.579867,12.109533]}" id="NCID0EROAE" xlink:type="simple">12°06.572'N, 108°34.792'E</named-content>
                </named-content>
              </td><td rowspan="1" colspan="1" style="color: #231f20">7.8</td><td rowspan="1" colspan="1" style="color: #231f20">21</td><td rowspan="1" colspan="1" style="color: #231f20">25</td><td rowspan="1" colspan="1" style="color: #231f20">5</td></tr><tr><td rowspan="1" colspan="7" style="color: #231f20">
                <bold>Dong Nai Province</bold>
              </td></tr><tr><td rowspan="1" colspan="1" style="color: #231f20">10</td><td rowspan="1" colspan="1" style="color: #231f20">Ta Lai Reservoir (2012)</td><td rowspan="1" colspan="1" style="color: #231f20">
                <named-content xmlns:xlink="http://www.w3.org/1999/xlink" content-type="dwc:verbatimCoordinates" xlink:type="simple">
                  <named-content content-type="geo-json" specific-use="{&#34;type&#34;:&#34;Point&#34;,&#34;coordinates&#34;:[107.350833,11.387783]}" id="NCID0E6PAE" xlink:type="simple">11°23.267'N, 107°21.050'E</named-content>
                </named-content>
              </td><td rowspan="1" colspan="1" style="color: #231f20">6.4</td><td rowspan="1" colspan="1" style="color: #231f20">37</td><td rowspan="1" colspan="1" style="color: #231f20">30</td><td rowspan="1" colspan="1" style="color: #231f20">n/a</td></tr><tr><td rowspan="1" colspan="1"/><td rowspan="1" colspan="1" style="color: #231f20">Ta Lai Reservoir (2021)*</td><td rowspan="1" colspan="1" style="color: #231f20">
                <named-content xmlns:xlink="http://www.w3.org/1999/xlink" content-type="dwc:verbatimCoordinates" xlink:type="simple">
                  <named-content content-type="geo-json" specific-use="{&#34;type&#34;:&#34;Point&#34;,&#34;coordinates&#34;:[107.350833,11.387783]}" id="NCID0EERAE" xlink:type="simple">11°23.267'N, 107°21.050'E</named-content>
                </named-content>
              </td><td rowspan="1" colspan="1" style="color: #231f20">6.7</td><td rowspan="1" colspan="1" style="color: #231f20">7</td><td rowspan="1" colspan="1" style="color: #231f20">28</td><td rowspan="1" colspan="1" style="color: #231f20">n/a</td></tr><tr><td rowspan="1" colspan="1" style="color: #231f20">11</td><td rowspan="1" colspan="1" style="color: #231f20">Temporary waterbody in Cat Tien National Park</td><td rowspan="1" colspan="1" style="color: #231f20">
                <named-content xmlns:xlink="http://www.w3.org/1999/xlink" content-type="dwc:verbatimCoordinates" xlink:type="simple">
                  <named-content content-type="geo-json" specific-use="{&#34;type&#34;:&#34;Point&#34;,&#34;coordinates&#34;:[107.369783,11.392300]}" id="NCID0EKSAE" xlink:type="simple">11°23.538'N, 107°22.187'E</named-content>
                </named-content>
              </td><td rowspan="1" colspan="1" style="color: #231f20">6.3</td><td rowspan="1" colspan="1" style="color: #231f20">45</td><td rowspan="1" colspan="1" style="color: #231f20">25</td><td rowspan="1" colspan="1" style="color: #231f20">n/a</td></tr><tr><td rowspan="1" colspan="1" style="color: #231f20">12</td><td rowspan="1" colspan="1" style="color: #231f20">Unnamed Reservoir*</td><td rowspan="1" colspan="1" style="color: #231f20">
                <named-content xmlns:xlink="http://www.w3.org/1999/xlink" content-type="dwc:verbatimCoordinates" xlink:type="simple">
                  <named-content content-type="geo-json" specific-use="{&#34;type&#34;:&#34;Point&#34;,&#34;coordinates&#34;:[107.055917,11.116433]}" id="NCID0EQTAE" xlink:type="simple">11°06.986<sup>'</sup>N, 107°03.355<sup>'</sup>E</named-content>
                </named-content>
              </td><td rowspan="1" colspan="1" style="color: #231f20">6.1</td><td rowspan="1" colspan="1" style="color: #231f20">28</td><td rowspan="1" colspan="1" style="color: #231f20">30</td><td rowspan="1" colspan="1" style="color: #231f20">n/a</td></tr><tr><td rowspan="1" colspan="7" style="color: #231f20">
                <bold>Phu Quoc Island, Kien Giang Province</bold>
              </td></tr><tr><td rowspan="1" colspan="1" style="color: #231f20">13</td><td rowspan="1" colspan="1" style="color: #231f20">Duong Dong Reservoir</td><td rowspan="1" colspan="1" style="color: #231f20">
                <named-content xmlns:xlink="http://www.w3.org/1999/xlink" content-type="dwc:verbatimCoordinates" xlink:type="simple">
                  <named-content content-type="geo-json" specific-use="{&#34;type&#34;:&#34;Point&#34;,&#34;coordinates&#34;:[104.021317,10.250650]}" id="NCID0EDVAE" xlink:type="simple">10°15.039'N, 104°1.279'E</named-content>
                </named-content>
              </td><td rowspan="1" colspan="1" style="color: #231f20">5.7</td><td rowspan="1" colspan="1" style="color: #231f20">6</td><td rowspan="1" colspan="1" style="color: #231f20">31</td><td rowspan="1" colspan="1" style="color: #231f20">n/a</td></tr><tr><td rowspan="1" colspan="7" style="color: #231f20">
                <bold>Dak Lak Province</bold>
              </td></tr><tr><td rowspan="1" colspan="1" style="color: #231f20">14</td><td rowspan="1" colspan="1" style="color: #231f20">Unnamed reservoir</td><td rowspan="1" colspan="1" style="color: #231f20">
                <named-content xmlns:xlink="http://www.w3.org/1999/xlink" content-type="dwc:verbatimCoordinates" xlink:type="simple">
                  <named-content content-type="geo-json" specific-use="{&#34;type&#34;:&#34;Point&#34;,&#34;coordinates&#34;:[108.817083,12.941067]}" id="NCID0ERWAE" xlink:type="simple">12°56.464'N, 108°49.025'E</named-content>
                </named-content>
              </td><td rowspan="1" colspan="1" style="color: #231f20">6.9</td><td rowspan="1" colspan="1" style="color: #231f20">33</td><td rowspan="1" colspan="1" style="color: #231f20">33</td><td rowspan="1" colspan="1" style="color: #231f20">4</td></tr><tr><td rowspan="1" colspan="7" style="color: #231f20">
                <bold>Hue Province</bold>
              </td></tr><tr><td rowspan="1" colspan="1" style="color: #231f20">15</td><td rowspan="1" colspan="1" style="color: #231f20">Lake Bau Co</td><td rowspan="1" colspan="1" style="color: #231f20">
                <named-content xmlns:xlink="http://www.w3.org/1999/xlink" content-type="dwc:verbatimCoordinates" xlink:type="simple">
                  <named-content content-type="geo-json" specific-use="{&#34;type&#34;:&#34;Point&#34;,&#34;coordinates&#34;:[107.400900,16.555617]}" id="NCID0E6XAE" xlink:type="simple">16°33.337'N, 107°24.054'E</named-content>
                </named-content>
              </td><td rowspan="1" colspan="1" style="color: #231f20">6.8</td><td rowspan="1" colspan="1" style="color: #231f20">33</td><td rowspan="1" colspan="1" style="color: #231f20">37</td><td rowspan="1" colspan="1" style="color: #231f20">41</td></tr><tr><td rowspan="1" colspan="7" style="color: #231f20">
                <bold>Danang</bold>
              </td></tr><tr><td rowspan="1" colspan="1" style="color: #231f20">16</td><td rowspan="1" colspan="1" style="color: #231f20">Vinh Trinh Reservoir*</td><td rowspan="1" colspan="1" style="color: #231f20">
                <named-content xmlns:xlink="http://www.w3.org/1999/xlink" content-type="dwc:verbatimCoordinates" xlink:type="simple">
                  <named-content content-type="geo-json" specific-use="{&#34;type&#34;:&#34;Point&#34;,&#34;coordinates&#34;:[108.163983,15.804783]}" id="NCID0ENZAE" xlink:type="simple">15°48.287'N, 108°09.839'E</named-content>
                </named-content>
              </td><td rowspan="1" colspan="1" style="color: #231f20">7.3</td><td rowspan="1" colspan="1" style="color: #231f20">30</td><td rowspan="1" colspan="1" style="color: #231f20">27</td><td rowspan="1" colspan="1" style="color: #231f20">15</td></tr><tr><td rowspan="1" colspan="7" style="color: #231f20">
                <bold>Binh Phuoc Province</bold>
              </td></tr><tr><td rowspan="1" colspan="1" style="color: #231f20">17</td><td rowspan="1" colspan="1" style="color: #231f20">Thac Mo Reservoir*</td><td rowspan="1" colspan="1" style="color: #231f20">
                <named-content xmlns:xlink="http://www.w3.org/1999/xlink" content-type="dwc:verbatimCoordinates" xlink:type="simple">
                  <named-content content-type="geo-json" specific-use="{&#34;type&#34;:&#34;Point&#34;,&#34;coordinates&#34;:[107.017617,11.797567]}" id="NCID0E21AE" xlink:type="simple">11°47.854<sup>'</sup>N, 107°01.057<sup>'</sup>E</named-content>
                </named-content>
              </td><td rowspan="1" colspan="1" style="color: #231f20">6.4</td><td rowspan="1" colspan="1" style="color: #231f20">24</td><td rowspan="1" colspan="1" style="color: #231f20">27</td><td rowspan="1" colspan="1" style="color: #231f20">n/a</td></tr><tr><td rowspan="1" colspan="1" style="color: #231f20">18</td><td rowspan="1" colspan="1" style="color: #231f20">Unnamed Reservoir*</td><td rowspan="1" colspan="1" style="color: #231f20">
                <named-content xmlns:xlink="http://www.w3.org/1999/xlink" content-type="dwc:verbatimCoordinates" xlink:type="simple">
                  <named-content content-type="geo-json" specific-use="{&#34;type&#34;:&#34;Point&#34;,&#34;coordinates&#34;:[107.069067,11.658783]}" id="NCID0EG3AE" xlink:type="simple">11°39.527<sup>'</sup>N, 107°04.144<sup>'</sup>E</named-content>
                </named-content>
              </td><td rowspan="1" colspan="1" style="color: #231f20">6.2</td><td rowspan="1" colspan="1" style="color: #231f20">19</td><td rowspan="1" colspan="1" style="color: #231f20">25</td><td rowspan="1" colspan="1" style="color: #231f20">n/a</td></tr></tbody></table></table-wrap></tp:treatment-sec></tp:taxon-treatment>
